# Supplementary material for: Antiinflammation Derived Suzuki-Coupled Fenbufens as COX-2 Inhibitors: Minilibrary Construction and Bioassay
Source: Molecules. 2022 Apr 29;27(9):2850. doi: 10.3390/molecules27092850 (PMC9105197; doi:10.3390/molecules27092850)
Supplement: Supplementary file 1 [file molecules-27-02850-s001.zip]

Archive with 1 entries (1 files):
- molecules-1662876-supplementary.pdf
